# Supplementary material for: An integrated analysis of SLC7A11 as a pan-cancer immunotherapeutic biomarker with experimental validation of its regulation by miR-148b-3p in breast cancer
Source: Front Immunol. 2026 May 19;17:1752767. doi: 10.3389/fimmu.2026.1752767 (PMC13226593; doi:10.3389/fimmu.2026.1752767)
Supplement: Supplementary file 1 [file DataSheet1.zip]

Archive with 2 entries (2 files):
- Supplementary Tables.XLS
- Supplementary Figures.DOCX
