# Supplementary material for: An integrated analysis of SLC7A11 as a pan-cancer immunotherapeutic biomarker with experimental validation of its regulation by miR-148b-3p in breast cancer
Source: Front Immunol. 2026 May 19;17:1752767. doi: 10.3389/fimmu.2026.1752767 (PMC13226593; doi:10.3389/fimmu.2026.1752767)
Supplement: Supplementary file 1 [file DataSheet1.zip › Supplementary Tables.XLS]

## Sheet: S1
Table S1. Adjusted P values by false discovery rate method for association of SLC7A11 expression with DNA repair
GENE	ACC	BLCA	BRCA	CESC	CHOL	COAD	DLBC	ESCA	GBM	HNSC	KICH	KIRC	KIRP	LAML	LGG	LIHC	LUAD	LUSC	MESO	OV	PAAD	PCPG	PRAD	READ	SARC	SKCM	STAD	TGCT	THCA	THYM	UCEC	UCS	UVM
MLH1	0.00034652	0.00351054	1.27e-10	0.00082942	0.78259	0.994712	0.176613	0.230269	0.00360369	0.170299	0.00158568	2.3e-08	0.479554	0.0318327	0.309505	7.17e-09	0.0255566	0.410864	0.0348896	0.00069739	0.843859	0.377236	3.39e-09	7.38e-06	0.0525981	1.66e-05	0.522136	0.31866	5.68e-52	0.0308739	0.0253454	0.0735109	7.15e-05
MSH2	1.03e-06	0.0008343	1.11e-32	0.245809	0.230269	2.7e-10	0.251466	0.00885754	0.00373142	0.135528	0.0102768	6.84e-10	0.0781134	0.0459449	0.297512	9.12e-09	0.00373142	4.6e-06	0.0697201	0.15688	0.00086198	0.821958	4.68e-21	4.96e-08	0.00018344	4.34e-06	3.78e-12	0.358741	2.82e-22	0.0444339	3.22e-11	0.404853	2.98e-07
MSH6	0.00013611	7.62e-08	3.2e-36	0.297512	0.0268951	2.52e-13	0.154032	0.00083619	0.0106651	0.0169212	0.00071238	6.43e-14	0.00376742	0.0854287	0.563076	2.6e-06	0.0274481	5.58e-13	0.0525981	0.0406393	0.245809	0.00109039	2.65e-17	9.86e-09	3.21e-06	1.77e-08	1.05e-07	5.11e-05	7.79e-34	0.00655375	5.11e-07	0.162583	3.08e-05
PMS2	0.00194563	6.74e-11	1.25e-17	0.00014656	0.655655	0.00023576	0.78259	0.00541908	5.72e-14	1.24e-05	0.00069443	0.00552754	0.512128	0.182517	0.00194563	3.6e-08	0.0421008	2.99e-06	0.0432307	0.00028469	0.15688	0.994712	1.07e-19	0.00026103	1.66e-05	0.329199	0.00011711	0.298752	6.08e-40	0.102442	8.14e-17	0.0979195	0.000219
EPCAM	0.421453	0.297512	4.7e-07	0.00301748	0.873623	0.111737	0.365015	0.0701567	0.0598746	7.75e-07	0.106088	0.518647	0.855246	0.0131759	0.787329	0.108036	0.00134845	1.96e-28	0.479554	0.49297	1.49e-08	0.0946449	1.05e-11	0.00292341	0.0537581	0.364884	2.15e-10	1.21e-08	1.85e-15	0.499839	9.5e-13	0.54878	0.0444339

## Sheet: S2
Table S2. Adjusted P values by false discovery rate method for association of SLC7A11 expression with epigenetic modifications
TYPE	GENE	UVM	THCA	ACC	KICH	OV	UCS	NB	UCEC	GBM	LIHC	READ	PRAD	WT	ALL	MESO	BLCA	STAD	STES	PAAD	SARC	BRCA	KIRC	SKCM	TGCT	GBMLGG	LGG	THYM	PCPG	LAML	DLBC	KIPAN	CHOL	ESCA	LUSC	LUAD	CESC	HNSC	KIRP	COAD	COADREAD
m1A_writer	TRMT61A	0.780638	0.00435621	0.000159775	0.667449	1.35556e-07	0.120292	0.821956	0.0757275	9.07351e-05	4.32175e-06	0.468614	0.000858451	0.183454	0.0013204	0.519346	0.289824	0.298572	0.521365	0.41909	0.104002	9.67544e-10	0.186928	0.685168	0.0695752	2.6871e-06	0.150072	0.753743	0.43283	0.585626	0.186041	0.000800417	0.687681	0.400894	0.00552951	0.445737	0.883805	0.0434492	0.0527843	0.000287165	0.000892556
m1A_writer	TRMT61B	3.97321e-06	2.00667e-12	0.000563797	0.196241	2.11697e-06	0.977977	0.281232	0.00111385	0.00327396	1.01904e-09	0.0704957	9.71974e-18	0.28039	0.00570337	0.595858	0.89502	0.0210358	1.76104e-10	0.436345	0.0519703	0.000209965	0.198632	0.170756	0.558436	0.851616	0.545202	0.373767	0.109185	0.0531746	0.44796	0.436345	0.185924	0.000114034	1.20703e-12	0.00209637	0.60454	0.00118347	0.242473	0.0587408	0.302566
m1A_writer	TRMT10C	0.000232411	2.34238e-28	0.00310474	0.15577	9.83604e-11	0.673445	0.180968	0.00469513	0.221322	3.75507e-10	0.00140519	3.74342e-17	0.00728323	0.0053178	0.0754832	1.60945e-07	6.11156e-06	5.95081e-13	0.0576719	0.00343823	6.65624e-16	0.0359451	0.0140483	0.726414	0.680191	0.226592	0.00705099	0.306813	0.022957	0.922045	0.05973	0.827213	0.00198085	4.07323e-05	2.03365e-05	0.772062	0.0133798	0.465203	0.152193	0.978887
m1A_writer	TRMT6	2.33877e-05	5.67992e-33	0.000627807	0.00785597	3.74138e-08	0.801786	0.329196	0.00367772	0.0581781	3.12066e-10	0.00206894	5.81574e-21	0.0159393	0.312348	0.00127312	0.0725542	2.06681e-05	7.74601e-11	0.00401701	9.87704e-05	2.02295e-34	4.22229e-13	0.0007433	0.00942213	0.930265	0.456366	4.13317e-05	0.896303	0.477127	0.171551	4.6576e-07	0.970158	0.00136684	2.82089e-10	3.46125e-05	0.372015	3.55606e-07	0.300729	0.00212972	0.201277
m1A_reader	YTHDF1	2.18367e-05	2.77123e-26	0.001959	0.00302879	1.1091e-12	0.198541	0.00145708	0.0298968	1.23126e-07	3.88403e-09	0.00383204	1.64307e-17	0.000764856	9.34657e-05	0.0102997	0.00429537	1.92207e-08	2.82226e-11	0.000127193	1.26627e-06	3.70246e-12	1.41664e-08	0.0162318	2.42862e-06	3.19911e-08	0.00113328	0.363969	0.271902	0.0531629	0.412882	0.04839	0.800071	0.0354381	2.42862e-06	0.253546	0.0333811	2.20508e-08	0.653294	0.116162	0.544869
m1A_reader	YTHDF2	0.000182998	1.09396e-40	7.57089e-06	0.000323874	9.44038e-20	0.327879	0.000517896	9.55999e-10	0.0077023	3.66022e-16	0.000118557	4.47283e-15	0.000149306	0.0130862	0.334623	5.04046e-06	7.64248e-08	4.72971e-10	4.8109e-05	4.359e-10	7.26235e-25	6.30805e-08	0.0181241	0.303143	0.771942	0.215658	0.0704957	0.000980323	0.00478588	0.313016	1.28883e-09	0.33429	0.0406978	0.384026	0.09309	0.116162	0.0145371	0.00875139	8.92995e-05	2.0685e-07
m1A_reader	YTHDF3	5.54767e-08	3.80202e-43	0.0151466	0.000319821	7.92053e-18	0.00270587	1.27436e-05	2.23908e-08	0.00109696	9.93886e-09	0.00951526	1.68438e-23	0.000663905	3.4331e-05	0.00455768	8.52654e-09	9.1878e-09	1.39399e-11	3.96614e-06	5.85675e-07	2.47939e-33	3.05372e-13	0.195258	0.916235	2.7958e-08	1.38467e-08	0.0171901	0.00489694	0.0073412	0.0641663	1.25042e-21	0.771942	0.100687	0.132563	0.00107132	0.00094914	4.78078e-05	0.000445293	0.758042	0.170756
m1A_reader	YTHDC1	1.62841e-05	8.2859e-24	0.000733163	0.00016314	3.36184e-25	0.0107879	1.45624e-05	1.25152e-08	7.10043e-08	2.09408e-08	1.14631e-05	1.85595e-16	3.51648e-05	1.07331e-05	0.0517313	0.000149306	9.22027e-10	3.07045e-20	0.000195842	0.0014329	5.9703e-22	1.39962e-05	0.0890709	0.915551	6.20976e-19	0.000396523	0.0305103	0.0034615	0.000320448	0.204549	0.12782	0.692241	0.0312561	0.0466805	0.00314541	0.00711842	7.26392e-05	0.0663987	0.0112187	5.8198e-05
m1A_eraser	ALKBH1	0.00099252	2.94354e-25	0.000657103	6.41354e-05	3.08131e-07	0.0249227	0.0106885	0.00215678	0.318368	3.17898e-05	0.0106885	3.19911e-08	0.0328166	0.00720623	0.00394682	3.64303e-05	0.00367772	1.35327e-06	0.09309	0.00873054	0.392762	3.939e-07	0.150271	0.319625	0.212989	0.625591	0.0686041	5.48957e-05	0.388787	0.0756374	2.70988e-08	0.726414	0.390525	0.00319338	0.912788	0.567321	0.058548	0.315632	0.222267	0.915551
m1A_eraser	ALKBH3	0.00732767	9.67544e-10	0.000171715	3.67893e-05	5.96079e-14	0.771048	0.190575	0.00296802	0.00158074	0.0174592	0.0394296	0.315304	0.319128	0.402718	0.879326	0.0427612	0.671185	0.148816	0.0213222	0.899551	0.839849	0.00045888	0.164985	0.833496	0.507156	0.981058	0.000616999	0.23573	0.772062	0.599767	0.00164452	0.770944	0.173259	0.000923651	0.00451659	0.0814754	0.240839	0.587999	0.758183	0.85568
m5C_writer	TRDMT1	6.39108e-05	2.34725e-28	0.000174098	0.000363331	2.38155e-06	0.0093342	0.00275545	3.67893e-05	3.67136e-05	1.21495e-05	0.00526864	7.97486e-31	0.0414004	0.274241	0.000678717	3.53333e-06	0.00549582	0.00861463	0.21987	1.74517e-07	2.35362e-38	1.10195e-11	0.11703	3.20979e-08	8.80194e-11	1.89743e-07	0.0819284	0.000427747	0.0116993	0.0521023	1.46771e-06	0.514461	0.995472	0.00111497	0.000876323	0.0337949	0.000966879	0.692241	0.585626	0.0466805
m5C_writer	NSUN3	0.000142943	4.69795e-28	0.00324659	0.00265489	1.4021e-14	0.00567788	8.90035e-06	2.05341e-10	9.7607e-05	1.35067e-09	0.0058043	2.77831e-22	0.0517313	0.00200389	0.0224831	2.29269e-15	1.28883e-09	5.10607e-19	5.79479e-06	3.52611e-05	7.49799e-27	1.96508e-14	0.00188728	0.0309023	3.64746e-08	1.28863e-05	0.00286249	0.0261676	0.0046025	0.0394296	1.03186e-14	0.242982	9.16316e-08	5.16692e-17	0.000209058	0.00328308	1.57921e-05	0.00459345	0.00226541	7.82499e-05
m5C_writer	NSUN2	3.71531e-06	3.59916e-20	6.1907e-06	0.00397497	1.55589e-20	0.3817	0.00180171	0.00024616	2.2751e-08	2.51873e-07	0.000943784	3.36343e-20	0.0017168	0.00740392	0.00451659	1.71874e-05	3.26885e-15	1.24931e-28	0.000149306	7.5637e-05	6.72619e-19	1.09006e-05	0.00185456	0.0135378	0.000664347	0.512946	0.000627807	0.338347	0.414819	0.178653	6.7764e-06	0.671185	0.00201774	0.363336	0.013745	0.0544885	1.02812e-06	0.236633	0.0608614	0.00172198
m5C_writer	NSUN4	0.0322896	5.20787e-43	8.66992e-06	0.000590924	4.90651e-16	0.239376	4.27115e-05	1.81586e-07	0.00081036	9.24049e-17	0.00253034	4.95967e-17	0.000925784	0.0326963	0.00101617	3.54363e-08	1.85097e-10	3.4272e-14	0.00017807	1.66597e-08	8.00412e-26	1.41551e-05	0.00727124	1.14086e-05	0.058337	0.00168248	2.04607e-05	0.004471	0.125415	0.156393	0.276411	0.964379	0.168477	0.495479	0.00375961	0.000143099	4.57628e-06	0.674054	0.0133798	0.000204453
m5C_writer	DNMT3B	1.21193e-05	4.22111e-13	0.0101168	0.309296	1.72701e-07	0.551257	0.0749786	0.0019419	0.825425	0.00303333	0.0309711	1.51869e-20	2.63865e-05	0.0360633	1.90853e-05	0.0456449	0.380519	0.000171935	0.241851	3.20416e-05	1.71966e-07	0.000344331	0.0140483	5.81881e-18	0.000168698	0.0140808	0.635029	0.580587	5.7621e-07	0.429373	0.0591173	0.61245	0.663613	0.0774484	0.000181068	0.00928202	1.464e-07	5.19392e-06	0.0830387	0.473693
m5C_writer	NOP2	0.00943036	3.7263e-14	0.00273312	0.0200573	1.75597e-13	0.0135754	0.00228195	0.132654	0.000976857	5.2089e-08	6.67997e-06	1.28433e-08	0.0681018	2.24466e-05	0.00204218	8.62024e-08	6.28953e-08	2.55614e-16	0.022325	2.2585e-06	1.0277e-13	0.00132663	0.295434	5.38459e-05	0.0581705	0.000310041	2.07018e-05	0.400894	0.129824	0.519121	0.945066	0.454252	0.00924754	2.60848e-06	6.25918e-12	0.112204	2.23941e-05	0.90331	0.482908	0.012626
m5C_writer	DNMT1	2.78389e-06	0.499841	0.00011515	0.00444437	7.68567e-13	0.931741	0.80045	0.124864	0.0592035	7.51679e-05	3.52593e-07	2.08941e-12	0.000593	0.000230688	0.00145904	0.0109857	2.01891e-10	3.40164e-15	0.0901251	0.00162843	2.07567e-06	6.97515e-08	0.0356539	2.32952e-11	9.82478e-06	1.72072e-06	0.487885	0.212955	0.001959	0.464329	0.000293508	0.768197	0.0873831	0.207429	0.0224609	0.629858	0.00292619	0.349882	1.54477e-05	3.62165e-10
m5C_writer	NSUN6	1.71966e-07	2.33964e-16	0.0451823	0.056461	1.32746e-15	0.91457	0.00100851	0.00063952	3.52941e-05	0.0488267	0.0259993	1.06252e-08	0.00829152	0.125974	0.888032	0.0216737	1.5275e-05	2.97426e-06	0.679471	0.983986	5.75226e-14	0.0231078	0.319128	0.000682437	1.25491e-07	0.0955195	0.0695752	0.0239913	0.0247752	0.331088	0.000567605	0.129185	0.692241	0.712193	0.259296	0.19594	0.591817	2.22929e-06	0.679286	0.172082
m5C_writer	NSUN5	0.771942	0.000998468	5.37402e-06	0.00732767	1.58224e-08	0.933786	0.363544	0.202056	0.000486438	8.92995e-05	0.980075	0.0650293	0.421079	0.329196	0.758937	0.0260131	0.319128	0.000182547	0.0995314	0.14679	0.00101839	0.899551	0.860988	0.00506161	0.0267052	6.96831e-05	0.00194363	0.122838	0.795829	0.157473	3.19911e-08	0.678025	0.0216261	6.74767e-05	0.197631	0.276411	0.0485199	4.2928e-06	0.00677398	0.00723441
m5C_writer	NSUN7	0.413746	2.22586e-10	0.178184	0.375547	1.66202e-14	0.249489	0.674054	0.138414	0.0077023	0.539291	0.856878	9.91874e-05	9.8713e-07	0.195258	0.994491	0.156719	0.314743	0.606609	0.10947	0.0106885	0.291844	0.0356335	0.34471	3.6235e-14	0.0354381	6.25918e-12	0.0502383	0.00038763	0.318366	0.0618356	0.0495173	0.79795	0.31042	0.0681464	0.0108952	0.0852115	0.528211	8.53135e-08	0.392257	0.466345
m5C_writer	DNMT3A	3.91247e-06	2.47682e-16	0.0080866	0.0337242	5.82629e-07	0.225851	0.0306355	0.0216737	0.109656	2.43937e-08	0.0466805	3.1814e-19	0.00507821	0.551257	0.47407	0.625591	0.23859	0.119845	0.00700754	0.0302667	7.87589e-08	7.24575e-11	0.00375149	7.54852e-23	0.0135355	9.46597e-06	0.00410053	0.0207315	0.228918	0.315169	0.578871	0.487885	0.0839988	0.936304	0.00677233	0.00337609	0.380519	0.000134071	0.00941524	0.0466805
m5C_eraser	TET2	8.52666e-07	1.47865e-21	0.00727124	0.0686041	4.99076e-19	0.0140483	1.05882e-09	1.19702e-14	6.61648e-05	5.61012e-08	4.56311e-05	5.40459e-17	0.00396502	0.0106036	0.0224609	3.37146e-07	2.67534e-14	1.07508e-24	6.45417e-06	0.000113378	2.0082e-30	8.85695e-12	0.00850039	0.00110873	5.44217e-17	2.20717e-06	0.0138936	0.0162749	0.45915	0.0470321	2.72879e-07	0.799896	0.0154798	0.0353468	0.0188409	0.0243782	2.73668e-06	0.43283	2.39667e-05	8.46969e-09
m5C_reader	ALYREF	0.0502003	2.68536e-07	2.03365e-05	0.000567605	2.55688e-06	0.827213	0.216021	0.203082	0.927257	0.000193697	0.0466805	0.0498448	0.0202404	0.50044	0.0364524	1.07331e-05	1.33125e-07	5.56772e-11	0.147966	0.000274976	0.000285501	7.60359e-06	0.00429537	1.46338e-06	6.04611e-13	3.9001e-09	0.955427	0.0113977	0.655809	0.995065	0.022284	0.0055527	0.00129606	2.9239e-10	0.0336291	0.0177951	0.0642787	0.220745	0.73839	0.285103
m6A_writer	KIAA1429	9.80782e-07	0.318366	0.219706	0.00218909	2.76744e-14	0.984714	0.858978	0.402127	0.0621029	1.19586e-06	0.455392	0.769759	0.143245	2.98316e-06	0.418649	0.972458	0.0364524	2.91805e-05	0.992513	0.916235	0.119671	0.312348	0.399495	1.46521e-13	5.80179e-05	1.05279e-10	0.0890468	0.18732	0.191029	0.915551	0.0199642	0.129514	0.776355	0.721247	0.686125	0.024856	1.46396e-05	0.888032	0.478536	0.242978
m6A_writer	METTL14	0.000172994	5.86273e-32	0.00427213	0.00123804	4.95557e-22	0.00860025	4.13317e-05	2.70448e-12	1.55352e-08	0.000657216	0.0001087	4.11053e-20	0.001972	0.000298493	0.000910121	3.13358e-11	7.83964e-06	5.46939e-06	0.00127312	1.50145e-06	2.81335e-30	1.75537e-10	0.00396502	2.33297e-06	2.92559e-24	2.31763e-12	0.00172063	0.00980948	0.000234819	0.0466805	6.65624e-16	0.587999	0.191111	0.0876175	0.0104815	9.47513e-05	4.2952e-06	0.00679868	0.0160321	4.21627e-05
m6A_writer	ZC3H13	0.428348	8.69866e-29	0.00112592	0.00455768	5.11512e-11	0.936304	1.95585e-05	7.92906e-11	3.24276e-05	0.000602357	0.00803323	1.02186e-06	0.00707756	0.0188642	0.00332338	6.32319e-07	0.470969	0.00063952	9.97059e-06	0.000171772	9.8643e-21	4.04743e-10	0.00787795	0.00549539	6.23127e-26	4.27167e-11	0.053655	0.00517719	0.00617498	0.107311	8.42676e-08	0.721575	0.173977	0.0317978	4.22054e-06	0.0031877	1.47526e-10	0.389228	0.296042	0.0640926
m6A_writer	WTAP	0.00016375	4.33618e-25	5.80179e-05	0.00740889	4.44735e-08	0.00302805	8.86986e-08	1.2223e-07	0.202208	4.07504e-11	0.0073412	7.85559e-10	0.00260792	0.0113393	0.00823066	5.84172e-09	1.01587e-14	1.9011e-18	0.135671	0.000471683	2.38704e-31	1.35181e-09	0.0283137	0.000676362	0.0655215	0.00855305	0.0216839	4.34187e-05	0.0483691	0.067261	4.07504e-11	0.396673	0.756743	0.975099	0.129185	0.0183233	0.106366	7.56383e-06	0.00606148	0.00033711
m6A_writer	RBM15	0.000456388	5.05676e-30	0.000104101	6.07659e-06	2.3912e-15	0.022284	0.00166997	1.28863e-05	0.00669418	7.06344e-13	5.28703e-06	3.57212e-20	3.45585e-05	2.69113e-06	0.0151124	1.23692e-09	1.1733e-11	1.04885e-18	0.000172701	3.72588e-05	1.71991e-34	3.9001e-09	0.00792934	0.882248	0.000171715	0.0216737	0.0308529	0.317081	0.000876281	0.0984889	1.60427e-12	0.675182	0.0955195	0.000131157	8.43104e-05	0.000801857	0.207429	0.00356862	3.50249e-05	5.88171e-09
m6A_writer	CBLL1	0.000467133	2.76471e-37	1.5186e-05	0.000310041	1.37894e-18	0.105918	0.000184342	1.46214e-09	1.45624e-05	2.07567e-06	0.00269207	3.96627e-17	0.016289	4.52678e-05	0.00107767	3.55192e-11	4.57342e-08	1.22039e-11	2.69691e-05	8.52654e-09	8.00573e-37	7.9809e-15	0.0062513	0.173998	5.12281e-10	3.49465e-07	0.101978	0.00732767	0.000126417	0.343538	3.69219e-14	0.874983	0.00538795	4.40944e-13	0.00332338	0.00700067	1.76427e-09	0.219815	0.853515	0.194831
m6A_writer	METTL3	8.67622e-07	2.07753e-09	0.00422785	0.00119031	2.64925e-10	0.130731	0.119281	0.000398422	0.00130587	6.22564e-09	0.0335163	9.4436e-24	6.25798e-05	0.126204	0.0869976	0.162002	0.000253176	1.58224e-08	0.436345	0.0112187	0.151406	0.0183547	0.963912	0.0876175	0.00377918	0.765448	0.00489694	0.0718782	0.212189	0.446762	0.0707283	0.88832	0.446762	0.015721	0.517249	0.150271	0.31042	3.2061e-05	0.821956	0.294169
m6A_writer	RBM15B	0.048173	7.56083e-24	3.64303e-05	0.0211528	6.17146e-18	0.0477813	0.400763	3.80326e-09	0.0080866	6.79106e-10	0.00143723	7.9767e-22	0.00033722	0.313176	0.00479393	9.33117e-05	0.00483554	3.23963e-06	0.0126932	5.21747e-06	0.000523676	2.31639e-10	0.0957177	9.04792e-09	0.0943645	0.513167	0.0337866	0.00803323	0.799056	0.427009	0.379793	0.539176	0.0595275	0.0267689	4.04532e-05	0.000227553	0.0161989	0.347161	0.6912	0.501479
m6A_eraser	ALKBH5	0.0222476	8.17514e-25	0.000676362	0.00222652	4.19806e-19	0.90331	0.00101839	0.000162643	0.00017366	0.0576022	0.00159816	6.99775e-06	0.00271747	0.0067523	0.0834532	6.60525e-07	0.00252803	2.32508e-11	0.802335	2.13283e-05	5.59828e-12	0.000997689	0.134995	0.915551	6.75823e-08	0.000250514	0.882248	0.0817413	0.976844	0.418766	0.22563	0.739101	0.0062471	1.50625e-05	0.00135836	0.000176136	0.0459698	0.14922	0.0018392	2.76951e-05
m6A_eraser	FTO	0.151406	6.17099e-35	0.106366	0.0142452	4.69114e-17	0.0175522	0.000970636	6.33572e-10	4.15771e-09	1.02019e-09	0.00927958	8.31389e-09	0.00170297	0.815799	0.0419955	6.12505e-09	0.0908708	2.59118e-08	0.119264	0.0107376	7.75386e-16	2.22892e-07	0.080403	0.00928202	1.34563e-32	1.69392e-15	0.449555	0.0360366	0.0017168	0.165568	0.000639496	0.516449	0.0200266	0.267733	0.347296	0.221476	3.26828e-08	0.713389	0.990295	0.254595
m6A_reader	YTHDF2	0.000182998	1.09396e-40	7.57089e-06	0.000323874	9.44038e-20	0.327879	0.000517896	9.55999e-10	0.0077023	3.66022e-16	0.000118557	4.47283e-15	0.000149306	0.0130862	0.334623	5.04046e-06	7.64248e-08	4.72971e-10	4.8109e-05	4.359e-10	7.26235e-25	6.30805e-08	0.0181241	0.303143	0.771942	0.215658	0.0704957	0.000980323	0.00478588	0.313016	1.28883e-09	0.33429	0.0406978	0.384026	0.09309	0.116162	0.0145371	0.00875139	8.92995e-05	2.0685e-07
m6A_reader	YTHDF3	5.54767e-08	3.80202e-43	0.0151466	0.000319821	7.92053e-18	0.00270587	1.27436e-05	2.23908e-08	0.00109696	9.93886e-09	0.00951526	1.68438e-23	0.000663905	3.4331e-05	0.00455768	8.52654e-09	9.1878e-09	1.39399e-11	3.96614e-06	5.85675e-07	2.47939e-33	3.05372e-13	0.195258	0.916235	2.7958e-08	1.38467e-08	0.0171901	0.00489694	0.0073412	0.0641663	1.25042e-21	0.771942	0.100687	0.132563	0.00107132	0.00094914	4.78078e-05	0.000445293	0.758042	0.170756
m6A_reader	YTHDC1	1.62841e-05	8.2859e-24	0.000733163	0.00016314	3.36184e-25	0.0107879	1.45624e-05	1.25152e-08	7.10043e-08	2.09408e-08	1.14631e-05	1.85595e-16	3.51648e-05	1.07331e-05	0.0517313	0.000149306	9.22027e-10	3.07045e-20	0.000195842	0.0014329	5.9703e-22	1.39962e-05	0.0890709	0.915551	6.20976e-19	0.000396523	0.0305103	0.0034615	0.000320448	0.204549	0.12782	0.692241	0.0312561	0.0466805	0.00314541	0.00711842	7.26392e-05	0.0663987	0.0112187	5.8198e-05
m6A_reader	YTHDC2	1.97086e-07	2.59384e-32	0.00303555	0.000553977	1.09626e-14	0.0314031	7.03589e-06	3.6841e-08	9.69525e-09	0.00025807	8.80771e-05	1.00485e-14	3.00407e-05	3.43449e-06	8.55297e-05	6.76199e-10	2.45901e-11	6.39482e-18	0.00121666	0.00164075	7.54852e-23	5.36921e-08	0.0229323	0.00499395	1.18692e-17	1.25515e-06	0.000781634	0.411631	0.494629	0.178805	9.0962e-09	0.827213	0.6912	0.114596	0.915227	0.0136897	0.0391394	0.266371	5.54767e-08	1.3901e-11
m6A_reader	FMR1	1.57921e-05	3.58345e-15	0.00269877	0.0162318	3.07045e-20	0.00154533	5.15784e-06	0.0106036	3.26828e-08	0.0380004	0.0623328	1.78136e-15	0.000341456	0.00117809	0.770163	0.00334025	2.25688e-10	1.04885e-18	2.46457e-05	0.000545104	4.58477e-32	3.83068e-10	0.0121809	4.3602e-06	2.65114e-20	1.43449e-07	0.119671	0.149931	0.00357351	0.395284	1.46661e-10	0.900096	0.0632955	8.87425e-08	0.330588	0.513494	0.721308	0.147489	0.613562	0.874949
m6A_reader	YTHDF1	2.18367e-05	2.77123e-26	0.001959	0.00302879	1.1091e-12	0.198541	0.00145708	0.0298968	1.23126e-07	3.88403e-09	0.00383204	1.64307e-17	0.000764856	9.34657e-05	0.0102997	0.00429537	1.92207e-08	2.82226e-11	0.000127193	1.26627e-06	3.70246e-12	1.41664e-08	0.0162318	2.42862e-06	3.19911e-08	0.00113328	0.363969	0.271902	0.0531629	0.412882	0.04839	0.800071	0.0354381	2.42862e-06	0.253546	0.0333811	2.20508e-08	0.653294	0.116162	0.544869
m6A_reader	HNRNPA2B1	3.78117e-06	2.259e-19	4.14412e-05	0.00195476	9.6463e-21	0.0454286	0.2523	2.19007e-06	3.80378e-05	2.8695e-12	6.72338e-05	1.88009e-20	4.61132e-05	0.188998	6.2972e-05	1.92516e-09	1.57364e-17	9.72516e-25	4.2952e-06	3.19911e-08	1.15942e-17	8.50565e-07	0.0620422	3.67447e-05	3.64971e-07	0.00990057	0.0557684	0.385537	0.0519446	0.307136	0.100166	0.784744	0.00310474	0.000178675	0.000801527	0.000213975	0.0924402	0.557631	0.192106	0.0091941
m6A_reader	ELAVL1	0.0113172	4.56101e-25	7.44248e-05	0.00188148	1.18692e-17	0.32429	0.000447433	1.0709e-05	0.000329876	2.26191e-06	1.78457e-06	2.97099e-15	0.000114384	0.225732	0.00577892	3.91967e-07	6.48143e-07	2.98916e-16	1.94155e-08	3.52778e-08	7.98522e-27	5.48557e-09	0.0108773	1.62841e-05	0.0149248	1.62098e-06	0.0746287	0.00432509	0.09309	0.570306	6.48961e-07	0.380424	4.09992e-06	5.28665e-06	0.00750377	9.8287e-05	0.000293918	0.04839	0.349362	0.00518951
m6A_reader	IGF2BP1	0.0314441	0.0357363	0.00451796	0.0427578	0.940326	0.387076	0.448686	0.163118	0.172493	6.99047e-07	0.148229	0.0522114	0.481753	1.81346e-05	0.325648	0.0128323	0.588908	0.523318	0.000641229	1.36112e-05	3.67746e-08	3.23963e-06	0.071683	4.97186e-08	0.000765086	0.00536128	0.307961	0.0487981	0.501239	0.850618	0.150072	0.524898	0.961417	0.0223586	5.56096e-05	0.249489	0.0463937	0.448686	7.56793e-05	0.00152708
m6A_reader	HNRNPC	0.00248182	6.72199e-09	0.000654705	0.000959338	1.7318e-10	0.168477	0.246379	0.000303658	0.73839	2.34203e-08	3.12828e-06	9.93886e-09	0.0451807	0.159747	0.0435547	1.22061e-17	2.07994e-09	8.41207e-18	0.000126644	3.67136e-05	4.23164e-10	0.000343045	0.223407	4.64554e-05	0.101836	0.0930417	0.377504	0.411631	0.377054	0.320576	6.86945e-05	0.80045	0.000800892	3.16862e-10	6.59265e-07	7.71369e-05	8.59156e-05	3.51648e-05	0.307755	0.00450296
m6A_reader	LRPPRC	4.98799e-05	1.1181e-14	0.000329995	0.00262413	1.20413e-07	0.269896	0.133058	0.935845	1.57827e-05	1.26627e-06	0.00170391	3.59731e-07	0.109088	0.00164052	0.434739	0.0131983	5.46939e-06	2.22303e-13	0.0577555	0.851616	3.57128e-08	0.0106253	0.0305103	0.0871212	0.0469578	0.548955	0.0575847	0.104797	0.0557684	0.515736	0.0008664	0.665915	0.00054428	1.25152e-08	1.09203e-05	0.394549	0.000237314	0.0305174	0.519121	0.667449

## Sheet: S3
Table S3. Adjusted P values by false discovery rate method for association of SLC7A11 expression with immune cells
CELL	ACC	BLCA	BRCA	CESC	CHOL	COAD	COADREAD	DLBC	ESCA	GBM	GBMLGG	HNSC	KICH	KIPAN	KIRC	KIRP	LGG	LIHC	LUAD	LUSC	MESO	OV	PAAD	PCPG	PRAD	READ	SARC	SKCM.M	SKCM.P	SKCM	STAD	STES	TGCT	THCA	THYM	UCEC	UCS	UVM
B cell	0.954698	0.332404	0.792023	0.00094328	0.56677	0.909409	0.909409	0.937502	0.0225428	0.841871	0.0119513	2.05e-09	0.071463	0.00750061	0.00867215	0.0809939	0.0414334	0.0209341	2.38e-05	0.118164	0.17508	0.507484	0.981171	0.220396	6.79e-05	0.543486	0.596171	0.713668	0.809748	0.596171	0.293865	0.0846061	0.00282495	0.0469371	0.00687733	0.4045	0.305844	0.854798
T cell CD4	0.596171	0.131163	0.461404	0.00274783	0.347442	0.945264	0.894956	0.64007	0.00274268	0.00020634	0.0632299	0.00167939	0.87997	0.0117034	0.00014459	0.792023	0.945264	0.154394	0.00030417	5.27e-07	0.963769	0.313265	0.0494885	0.00020273	0.985834	0.404424	0.164417	0.765324	0.0599923	0.691352	0.00626761	0.00024255	0.0047636	0.00010868	0.455277	0.543486	0.909409	0.00410264
T cell CD8	0.0407115	5.96e-06	0.044149	0.909409	0.4225	0.00448281	0.00187089	0.798401	0.433828	0.0270035	0.723933	7.66e-14	0.854798	0.0642965	0.148354	0.0892845	4.45e-07	0.0407115	0.118164	0.0107321	0.358373	0.101357	0.264452	1.81e-05	2.09e-08	0.104291	0.543486	0.409778	0.159976	0.205457	0.388782	0.0596324	0.0171736	2.9e-32	0.937502	0.909409	0.373308	0.00157836
Neutrophil	0.257481	2.24e-07	4.8e-11	0.894956	0.945264	1.31e-06	2.09e-08	0.0231671	0.442966	0.686352	0.00012423	0.00207701	0.201022	7.72e-08	5.25e-11	0.220396	3.87e-07	3.67e-08	0.713668	1.07e-07	0.809352	0.00047714	0.0632299	0.00054125	7.65e-05	0.00021394	0.329215	0.0224565	0.353904	0.00929868	0.00101136	0.00167939	0.00479534	9.53e-12	0.0446858	0.428148	0.613521	0.543486
Macrophage	0.364495	0.00313998	0.00012124	0.635606	0.648234	0.379439	0.474845	0.308257	0.510879	0.945264	0.00352203	0.108697	0.806689	1.11e-05	5.38e-10	0.179038	0.00020634	4.12e-05	0.0964404	0.00867215	0.0029803	0.506841	0.071463	0.00041932	0.0225428	0.543486	0.926736	0.0204602	0.0407115	0.0047636	0.00033597	0.0029529	0.293865	3.09e-12	0.927706	0.293865	0.180206	0.50701
Dendritic cell	0.973192	0.0275239	7.64e-05	0.134643	0.00274783	0.00920413	0.00332025	0.10223	0.047592	0.0061157	6.47e-10	1.81e-05	0.0407115	1.33e-08	6.47e-10	0.00658994	1.33e-08	3.87e-07	0.00093574	0.000115	0.348431	0.00381646	0.00929868	5.96e-06	0.00200568	0.182686	0.327431	0.187434	0.909409	0.101075	0.450444	0.401259	0.723933	0.00093574	0.792023	1.81e-05	0.186459	0.0407115

## Sheet: S4
Table S4. Adjusted P values by false discovery rate method for association of SLC7A11 expression with immunomodulatory genes
TYPE	GENE	TGCT	LUAD	HNSC	ESCA	LUSC	THCA	CESC	STES	SARC	SKCM	UVM	GBMLGG	LGG	WT	ACC	NB	GBM	UCS	LAML	KIPAN	KIRP	UCEC	MESO	READ	KIRC	BRCA	PRAD	CHOL	PAAD	BLCA	STAD	COAD	COADREAD	ALL	DLBC	PCPG	THYM	LIHC	KICH	OV
Inhibitory	EDNRB	3.28e-07	0.732124	0.10572	0.468613	2.41e-05	1.3e-10	0.712872	0.008417	0.413668	0.626815	0.005663	1.93e-39	4.25e-26	0.784209	0.002281	0.06325	4.5e-07	0.106538	0.901658	0.819347	0.059665	0.019569	0.085962	0.046631	0.719518	0.490643	0.810164	0.191195	0.371269	0.934807	0.570999	0.212896	0.602876	5.72e-05	0.522212	2.96e-08	0.889849	0.276023	0.997373	2.65e-08
Inhibitory	VEGFB	0.011243	0.002635	0.000443	0.74327	0.601576	0.070087	0.284886	2.8e-08	0.095999	0.160371	0.046804	0.959954	0.632066	0.539528	0.033772	0.218821	0.009058	0.666434	0.257677	0.000777	4.11e-06	0.418458	0.48972	0.005924	0.183972	2.99e-06	4.09e-09	0.87381	0.004746	0.482277	4.19e-12	1.8e-05	1.4e-07	0.510177	0.257677	0.086105	0.230613	0.255141	0.607595	2.66e-09
Inhibitory	CD274	0.035639	0.025822	0.05777	0.357748	2.82e-12	0.049698	0.588031	1.35e-08	0.1778	0.027019	0.002143	7.22e-13	1.65e-26	0.007953	0.23251	0.002568	6.62e-06	0.061347	0.435711	1.05e-22	3.92e-13	0.003219	0.050006	0.008526	1.41e-05	1.14e-12	6.28e-07	0.291807	0.002177	0.004581	7.5e-09	3.57e-06	5.91e-08	0.000323	0.000625	0.529171	0.900442	1.06e-05	0.077603	9.1e-10
Inhibitory	CD276	9.47e-07	0.000968	0.001784	0.054204	0.003415	0.006715	4.06e-05	1.81e-07	0.000372	0.003496	0.105034	4.46e-06	0.335918	1.59e-05	2.05e-07	0.00111	0.348077	0.86502	0.935257	7.94e-07	0.066568	0.000495	0.08066	0.022984	6.9e-13	2.71e-05	0.000126	0.348662	0.001223	1.8e-05	0.001108	0.142724	0.01857	0.044978	6.25e-05	6.63e-07	0.407954	0.000344	0.015263	5.64e-11
Inhibitory	VEGFA	5.66e-13	0.838961	8.45e-05	0.305586	0.116346	4.76e-20	3.51e-06	4.15e-13	0.000109	0.001336	4.31e-10	0.001523	0.064155	0.068743	0.01395	1.25e-05	0.520944	0.296265	0.29885	2.71e-11	2.96e-08	7.71e-07	0.044032	0.057408	0.401997	2.98e-17	0.011403	0.373763	2.56e-07	0.006488	6.88e-12	0.070799	0.015152	0.026136	0.000565	1.31e-07	0.114468	5.83e-07	0.025452	2.45e-17
Inhibitory	IDO1	0.029369	0.570999	2.87e-11	0.092397	3.51e-06	0.269599	0.480439	0.223526	0.579358	0.863102	4.9e-05	0.034829	0.469354	0.632485	0.552256	0.856451	0.791774	0.203227	0.044676	2.08e-12	1.14e-08	0.078527	0.485345	0.176578	0.057658	5e-05	0.002724	0.728021	0.537002	5.97e-05	0.000186	0.068743	0.022712	0.227595	0.081455	3.2e-06	0.024049	0.013844	0.033772	5.36e-08
Inhibitory	PDCD1	6.21e-07	0.030084	1.87e-11	0.023518	0.000381	0.000217	0.155538	0.012075	0.567198	0.506147	0.000131	0.66552	0.122499	0.033772	0.470095	0.995483	0.812786	0.428216	0.096475	0.178818	0.17729	0.655158	0.950731	0.042621	0.916918	0.432718	0.583864	0.880176	0.340701	0.063334	0.900442	0.240535	0.030429	1.33e-05	0.952	0.031515	0.903948	0.002603	0.1131	0.000166
Inhibitory	CTLA4	2.01e-05	0.005293	2.69e-08	0.157786	0.026921	0.001232	0.17577	0.49843	0.220699	0.125355	8.3e-05	0.151808	0.028033	0.449253	0.712872	0.497724	0.08853	0.637096	0.357727	7.01e-05	0.033772	0.388407	0.494821	0.035359	0.011797	0.033772	0.001188	0.903948	0.749569	0.04781	0.01618	0.059052	0.007913	4.63e-07	0.300498	0.531908	0.005684	9.07e-07	0.004529	0.002517
Inhibitory	SLAMF7	1.41e-06	0.116474	2.19e-05	0.048226	0.008643	0.056398	0.064075	0.102674	0.763857	0.668171	0.000147	0.267251	0.228497	0.330602	0.588031	0.088864	0.636338	0.602876	0.030802	1.51e-07	0.027214	0.693163	0.256991	0.12669	5.02e-05	0.083622	0.000156	0.373072	0.220048	0.542941	0.19933	0.946182	0.531632	2.03e-06	0.426347	4.19e-05	0.004768	0.000163	0.049159	0.010614
Inhibitory	BTLA	0.734932	0.000301	8.69e-05	0.029701	0.014698	0.187358	0.011454	0.001343	0.856189	0.682466	0.00047	0.000126	4.58e-06	0.656039	0.1778	0.065506	0.010617	0.856162	0.882824	0.000988	0.544867	0.083173	0.066377	0.33462	0.003916	0.721324	0.004768	0.782654	0.750608	0.591779	0.461961	0.622673	0.934475	0.013705	0.521613	0.000747	0.873006	0.067012	0.022694	5.31e-06
Inhibitory	TIGIT	0.000129	0.029299	3.97e-08	0.115871	0.00242	0.044433	0.024299	0.014532	0.790466	0.671471	0.000371	5.91e-22	2.35e-21	0.038017	0.925499	0.515523	0.000774	0.203203	0.064929	1.3e-10	0.000126	0.202861	0.195303	0.069429	0.000458	0.053931	0.000415	0.431775	0.930574	0.024058	0.871203	0.217338	0.044616	0.000126	0.71881	0.055777	0.001469	3.29e-05	0.059284	0.000403
Inhibitory	LAG3	1.9e-05	0.430141	2.78e-16	0.142051	0.037488	0.000149	0.012016	0.340351	0.138803	0.242253	0.00011	2.54e-08	4.36e-08	0.00015	0.404537	0.013477	0.878016	0.739519	0.305442	0.004291	0.064774	0.260837	0.030036	0.135541	0.796691	0.077274	0.015195	0.626106	0.822791	0.096577	0.417082	0.027204	0.005306	0.103675	0.339203	0.624821	0.030954	0.984745	0.05295	1.91e-05
Inhibitory	KIR2DL1	0.0743	0.037609	0.015152	0.116479	0.002698	0.759982	0.247476	0.019808	0.782824	0.867311	0.497144	0.353531	0.266666	0.000172	0.553968	0.728632	0.089395	0.86925	0.011262	0.001568	0.122665	0.322777	0.401963	0.793094	0.74327	0.007913	0.19083	0.861618	0.749569	0.516025	0.810669	0.022712	0.043982	0.043399	0.103346	0.643495	0.380672	0.125823	0.722208	0.01362
Inhibitory	KIR2DL3	0.005338	0.552256	0.011262	0.522902	0.038912	0.422938	0.286362	0.178072	0.689456	0.676506	6.25e-05	0.671173	0.970012	0.001078	0.104866	0.351011	0.409681	0.102315	0.405007	0.000565	0.297134	0.734314	0.116474	0.499029	0.822791	0.045845	0.018332	0.711667	0.156974	0.046056	0.229427	0.005924	0.003526	0.114679	0.45141	0.422117	0.454563	0.290868	0.168943	0.007783
Inhibitory	TGFB1	0.857227	1.27e-08	0.010207	0.418183	0.498726	0.346011	0.932403	0.363914	0.010439	0.225772	0.138281	0.932403	0.100533	0.454563	0.661194	0.011671	0.026463	0.073727	0.187159	6.8e-10	0.000285	0.521613	0.015731	0.475481	5.07e-06	0.0115	0.471702	0.820807	0.652639	0.000225	0.168338	0.37063	0.222136	0.388407	0.459755	1.54e-09	0.947542	1.05e-05	0.08853	1.93e-06
Inhibitory	C10orf54	0.716435	0.002508	0.977279	0.54476	7.35e-07	2.8e-08	0.25639	0.797187	0.257677	0.050094	0.000759	4.22e-13	2.54e-07	0.440029	0.073523	0.13137	0.001177	0.03585	0.824452	0.297134	0.218835	0.391167	0.887226	0.195303	0.009356	0.732124	0.853337	0.97679	0.000181	0.000644	0.34261	0.053892	0.015402	0.115369	0.03875	1.14e-12	0.005461	1.22e-06	0.059284	1.45e-06
Inhibitory	IL12A	0.09493	0.348077	0.152264	0.096577	0.101223	0.026417	0.784209	0.01992	0.139722	0.411772	6.08e-05	5e-13	1.31e-08	0.036255	0.407954	0.007221	0.000774	0.996166	0.125823	0.000282	0.814639	0.433609	0.6755	0.042414	0.000192	0.045899	0.812786	0.425088	0.099066	1.7e-06	0.059665	0.607595	0.853337	0.35072	0.368949	0.189725	0.030802	5.76e-05	0.069429	0.09695
Inhibitory	HAVCR2	0.486196	3.5e-05	2.15e-05	0.33462	0.036068	0.058651	0.149554	0.290718	0.084625	0.914285	2.7e-05	0.050558	1.52e-06	0.757249	0.24486	0.023628	0.141061	0.216968	0.269599	0.982915	0.748825	0.298683	0.104948	0.115307	0.470046	7.22e-13	1.87e-06	0.083622	0.782342	0.021181	0.158666	0.176427	0.041259	1.17e-05	0.083173	0.000168	0.000443	6.65e-10	0.194816	2.27e-05
Inhibitory	IL10	0.332775	0.026648	0.160245	0.330831	0.006089	0.024727	0.40129	0.81061	0.014106	0.024284	0.001177	0.775209	6.52e-05	0.947542	0.598891	0.075845	0.931948	0.571672	0.839035	3.44e-12	0.002385	0.004446	0.258315	0.231242	1.42e-15	1.12e-12	1.06e-05	0.447411	0.722133	0.25639	0.032075	0.20882	0.08593	0.274231	0.025848	0.000347	3.97e-06	5.45e-06	0.682466	3.51e-06
Inhibitory	ARG1	0.012544	0.506027	3.74e-07	0.907042	0.067053	0.363368	0.983032	0.006975	0.125891	0.318198	0.543313	0.000109	3.94e-08	0.489836	0.221549	0.000217	0.102674	0.308134	0.000105	0.812786	0.671416	0.303536	0.123624	0.340368	0.822791	0.314173	0.000265	0.780063	0.331032	0.666534	0.305262	0.237356	0.158741	0.002944	0.20882	0.095367	0.349565	0.0093	0.784209	0.003185
Inhibitory	VTCN1	0.058416	0.003975	0.286362	0.54724	0.856189	0.531807	0.415661	0.002209	0.033141	0.69575	0.006596	0.00489	1e-07	0.31843	0.914285	0.351884	0.788876	0.481957	0.245043	5.31e-06	0.03198	0.982915	0.295729	0.74327	0.603642	0.266666	0.792587	0.676506	0.099002	0.003032	0.401997	0.1905	0.13766	0.000236	0.406673	0.43182	0.023658	3.74e-05	0.152999	0.00293
Inhibitory	ADORA2A	8.93e-05	0.005288	5.36e-06	0.231303	4.25e-11	0.866704	0.810164	0.001265	0.4726	0.712394	1.06e-05	0.632485	0.003125	0.053754	0.059663	0.012544	0.000801	0.173966	0.871484	1.31e-07	0.001961	0.882525	0.54724	0.494821	0.056192	0.756849	0.561119	0.425586	0.002191	0.055147	0.399675	0.487531	0.39262	0.110307	0.623395	1.03e-08	0.970097	0.004662	0.418158	0.001336
Inhibitory	IL13	0.843967	0.79066	0.028666	0.168625	0.084986	0.478567	0.580467	0.039568	0.091373	0.719518	0.006613	0.713605	0.315333	0.002113	0.084798	0.002107	0.373941	0.693163	0.299559	0.124899	0.96134	0.228546	0.745204	0.472131	0.588912	0.016978	0.04294	0.677203	0.015803	0.850164	0.395905	0.264882	0.151621	0.001324	0.69575	0.547092	0.82942	0.690684	0.475481	0.05083
Inhibitory	IL4	0.003552	0.003747	0.257677	0.488329	0.000172	0.015759	0.320174	0.025934	0.668171	0.425088	0.610529	0.049061	0.544029	0.332458	0.161716	0.00857	0.724126	0.591779	0.919066	0.201395	0.81287	0.492012	0.396752	0.739943	0.597422	0.184107	0.84106	0.327731	0.006596	0.110865	0.107996	0.277893	0.206528	0.449246	0.814639	0.225549	0.182058	0.784209	0.732124	0.340351
Stimulatory	HMGB1	1.88e-15	0.00112	0.20613	0.006734	0.104948	5.62e-06	0.149023	0.00499	3.93e-05	0.04704	2.59e-06	0.021093	0.304848	0.005229	2.17e-05	0.728632	0.368006	0.424741	0.036182	7.93e-05	0.458533	5.98e-06	0.020154	0.139722	4.83e-07	1.34e-06	2.45e-11	0.413365	5.83e-06	4.17e-09	0.003747	0.908185	0.820607	0.800191	0.426347	0.000305	0.868071	5.45e-06	0.017056	2.02e-08
Stimulatory	TNFSF9	2.34e-05	0.158988	0.002741	0.050391	6.05e-10	0.822791	0.69454	3.16e-06	0.458058	0.211873	0.019541	0.589454	0.835772	0.597422	0.927948	0.212516	0.722133	0.782968	0.158713	0.81383	0.002619	0.425367	0.027413	0.094103	0.316139	0.052876	0.144762	0.068478	0.000165	3.07e-07	0.000385	0.000361	1.96e-05	0.831465	0.823395	0.000445	0.00417	1.25e-11	0.887226	0.004209
Stimulatory	IL1A	0.000336	0.806474	1.45e-08	0.103465	0.024667	0.004321	0.281914	1.33e-20	0.06325	0.000305	0.000323	0.000134	1.97e-10	0.755884	0.172714	0.029369	0.02543	0.284748	0.017152	2.94e-06	0.009984	2.23e-10	0.077847	0.001698	1.04e-07	4.71e-12	0.673183	0.258415	0.000805	0.959954	3.89e-10	0.010614	0.000136	0.055777	0.027467	0.668171	1.05e-08	4.78e-06	0.126606	6.46e-07
Stimulatory	IL1B	0.513137	0.048403	7.24e-06	0.237008	0.905167	0.903948	0.005096	6.69e-11	0.022416	0.019038	0.000104	0.011765	0.000104	0.233598	0.050213	0.409174	0.035359	0.540232	0.922838	1.11e-08	0.02874	0.000109	0.782968	0.008312	3.11e-08	8.25e-14	0.024049	0.655158	0.068839	0.338977	8.82e-13	0.000301	5.52e-06	0.178483	0.047891	0.187813	0.00112	1.01e-05	0.152264	2.95e-08
Stimulatory	CXCL10	0.414604	0.051044	3.54e-12	0.034425	0.00031	0.025726	0.493527	0.974797	0.598329	0.871484	4.68e-05	0.687668	9.85e-06	0.84106	0.505551	0.47298	0.69575	0.69454	0.43529	5.04e-15	3.3e-10	0.165471	0.472743	0.714467	0.034579	4.45e-12	1.14e-08	0.698884	0.100615	0.024263	0.024693	0.044032	0.035639	0.022416	0.125777	0.026076	0.005341	0.45141	0.177626	4.45e-08
Stimulatory	ICOS	0.008832	0.001207	1.02e-05	0.509977	0.002147	0.017396	0.233598	0.45141	0.351635	0.833845	3.62e-06	0.80246	0.012885	0.180361	0.711601	0.629188	0.239479	0.106325	0.318178	6.04e-06	0.057658	0.483643	0.330858	0.061848	0.003219	0.000195	5.98e-06	0.225772	0.394304	0.020124	0.099971	0.555283	0.180744	2.95e-08	0.622878	0.017536	0.446452	2.91e-05	0.008146	0.000585
Stimulatory	CXCL9	5.2e-07	0.223698	3.89e-10	0.169569	0.087485	0.0344	0.272427	0.401997	0.836817	0.77137	2.51e-05	0.972568	0.006194	0.173966	0.915065	0.503516	0.088864	0.266666	0.263865	3.54e-12	2.96e-07	0.102824	0.27034	0.612431	0.032113	0.036119	1.83e-07	0.683611	0.836087	0.046631	0.12853	0.068875	0.047905	0.036182	0.229427	0.00112	0.107996	0.027812	0.027019	0.004937
Stimulatory	IFNG	8.93e-05	0.982915	6.3e-10	0.117597	0.102315	0.072581	0.716435	0.856612	0.822177	0.77408	5.31e-06	0.127038	0.002364	0.531171	0.465719	0.769129	0.401997	0.141061	0.286143	1.11e-06	0.000715	0.537155	0.288715	0.45189	0.224643	0.046597	0.00768	0.241522	0.796691	0.103907	0.001348	0.098511	0.070087	0.005356	0.119171	0.042468	0.638371	6.74e-05	0.44295	0.330014
Stimulatory	IL2RA	0.095045	0.822791	0.015278	0.72477	0.227595	0.268183	0.885468	0.519905	0.358731	0.570999	0.051044	4.66e-05	0.605733	0.242151	0.831328	0.262573	0.902183	0.288715	0.668171	2.19e-23	7.91e-07	0.151043	0.033456	0.028055	2.97e-22	3.77e-11	2.31e-07	0.551657	0.578311	0.009139	0.011243	0.197129	0.034486	0.793094	0.601132	1.77e-07	1.39e-05	2.22e-07	0.0344	1.03e-05
Stimulatory	ICAM1	0.432183	1.8e-16	7.94e-07	0.274231	2.54e-09	0.017536	0.714467	0.077357	0.814639	0.03585	0.001964	0.822791	0.000582	0.418158	0.042222	0.100119	0.094103	0.655158	0.560635	6.62e-05	0.029299	0.038781	0.011262	0.099758	2.71e-07	3.99e-07	0.000558	0.86896	0.02214	0.104948	7.22e-05	0.006388	0.000821	0.04704	0.001707	1.55e-08	0.030171	1.13e-06	0.09973	1.55e-08
Stimulatory	CD80	0.224859	5.03e-05	0.025573	0.999439	0.043516	0.952241	0.649735	0.022271	0.027627	0.104556	0.131811	0.354557	0.140508	0.637096	0.128799	0.000184	0.09626	0.33776	0.010698	6.41e-16	0.000226	0.13099	0.47298	0.014187	8.1e-10	4.4e-19	6.35e-07	0.165471	0.009349	0.004002	7.89e-05	0.291772	0.027835	0.003185	0.01981	0.004776	2.09e-06	2.33e-07	0.009723	0.00015
Stimulatory	TNFRSF9	0.059828	0.019485	1.65e-05	0.323638	0.014712	0.176802	0.866127	0.239836	0.004891	0.81287	1.92e-05	0.959954	0.077563	0.726853	0.022451	0.232992	0.042553	0.798354	0.19083	7.5e-07	9.94e-05	0.904482	0.004276	0.056534	0.00417	4.07e-07	4.17e-09	0.237008	0.01838	0.013188	0.782101	0.212226	0.03395	0.024049	0.004443	1.36e-05	0.000942	1.06e-16	0.093064	0.001419
Stimulatory	ENTPD1	0.80484	0.122499	0.750787	0.178711	0.000301	5.47e-11	0.920482	0.041982	0.652639	0.125777	0.825533	0.000482	1.5e-11	0.054934	0.031468	1.09e-06	0.000871	0.004607	0.730657	1.51e-10	0.014893	3.13e-08	0.064705	0.771378	3.77e-11	0.000348	0.022547	0.571672	0.153786	0.45141	0.73068	0.566657	0.628528	0.702556	0.132075	1.23e-08	0.001515	1.01e-05	0.050094	1.03e-08
Stimulatory	TLR4	0.544867	0.017853	0.539528	0.780063	0.734314	2.52e-10	0.317033	0.607984	0.258415	0.228546	0.107802	1.59e-45	1.32e-39	0.228812	0.068743	0.000381	3.19e-05	0.23251	0.544029	1.22e-11	0.056398	4.45e-08	0.118047	0.02759	5.77e-09	1.08e-14	1.31e-07	0.269236	0.002846	0.42957	0.117597	0.92175	0.435607	0.340368	0.007159	0.032075	0.008185	0.002185	0.467714	0.0004
Stimulatory	TNFSF4	0.000238	0.461961	0.001234	0.476156	0.001231	0.836017	0.773573	0.325637	0.096563	0.08853	9.42e-05	1.45e-06	7.14e-18	0.730412	0.001021	8.81e-05	0.017836	0.176802	0.979567	2.69e-08	0.45141	0.010614	0.030954	0.792435	2.87e-11	1.58e-06	0.000675	0.388486	0.064817	0.443104	0.418183	0.632485	0.780783	0.943502	0.677807	0.836817	9.14e-05	0.168625	0.19298	1.5e-05
Stimulatory	BTN3A1	0.240868	0.217893	0.006557	0.052394	3.05e-06	0.061526	0.823138	0.162301	0.184194	0.645958	6.1e-05	0.046804	0.004563	0.263339	0.023478	0.064293	0.002242	0.09691	0.514113	0.002753	0.545985	3.58e-05	0.081859	0.098511	0.005699	1.7e-10	5.29e-13	0.487531	5.42e-05	0.006079	1.93e-05	0.00212	0.000187	0.177626	0.339045	0.116826	0.000495	3.89e-07	0.255329	1.81e-13
Stimulatory	BTN3A2	0.124682	0.425414	0.036869	0.018767	0.105354	0.53911	0.725317	0.96222	0.302013	0.836702	0.000443	0.008641	0.000472	0.274231	0.041982	0.088864	4.77e-05	0.92971	0.866127	0.04208	0.303436	0.13137	0.351094	0.320705	0.398333	5.22e-05	0.002603	0.670286	0.000539	1.28e-07	0.016253	0.032825	0.010439	0.156121	0.826148	0.722208	0.018076	2.99e-06	0.183362	2.6e-13
Stimulatory	SELP	0.016155	0.752934	0.857227	0.399675	0.049194	0.133692	0.41963	1.59e-05	0.773369	0.024324	0.966502	0.00439	0.001451	0.780783	0.34261	0.961942	0.138803	0.421934	0.072549	5.56e-08	0.007253	0.194423	0.637096	0.559262	0.001081	0.00055	0.474381	0.861407	0.017536	6.72e-07	0.000262	0.725317	0.796663	0.010614	0.589823	3.31e-06	0.035829	0.014672	0.384134	0.001075
Stimulatory	CD28	0.00158	0.000493	0.002209	0.375109	0.012544	0.723806	0.06325	0.0004	0.998122	0.460781	0.000381	0.291262	0.056676	0.178053	0.815307	0.350335	0.43182	0.676382	0.39457	1.52e-09	0.003125	0.195594	0.027292	0.068839	2.24e-10	5.35e-05	2.43e-08	0.905167	0.384106	0.117944	0.435374	0.741021	0.691987	1e-09	0.451036	2.33e-07	0.480439	0.002105	0.068779	6.74e-05
Stimulatory	CD40LG	2.45e-07	0.001283	0.002214	0.133692	8.51e-07	0.04601	0.026716	2.19e-08	0.936959	0.44295	0.002698	0.016385	1.39e-05	0.998122	0.726853	0.796132	0.149596	0.385026	0.294791	0.064705	0.878016	0.029938	0.625996	0.572512	0.000393	0.780695	0.000355	0.726243	0.515817	0.985455	0.036827	0.196055	0.347678	4.17e-09	0.82897	0.00197	0.506855	0.049196	0.103346	0.000792
Stimulatory	CD27	3.32e-07	0.000122	5.12e-10	0.079752	1.74e-05	0.119171	0.000241	7.94e-07	0.361689	0.231707	0.000547	0.970012	0.340368	0.370973	0.81061	0.763857	0.543132	0.87381	0.260559	0.09679	0.176893	0.724914	0.75562	0.297134	0.807445	0.002311	0.835772	0.831328	0.37091	0.457393	0.023578	0.294791	0.614651	0.51088	0.09493	0.018809	0.739368	0.011765	0.029307	0.001078
Stimulatory	TNFRSF4	0.177626	0.00541	3.21e-11	0.056676	1.83e-07	0.005228	0.129866	2.68e-05	0.002125	0.878016	0.006363	4.14e-07	0.049698	0.051786	0.45141	0.09363	0.916918	0.832731	0.265094	0.000527	0.205061	0.050094	0.94161	0.626501	0.638813	1.7e-07	0.013083	0.513869	0.541087	0.726853	0.568183	0.43357	0.338815	0.673183	0.442402	4.19e-06	0.011024	5.12e-07	0.425367	0.005455
Stimulatory	TNFRSF18	0.045845	7.94e-07	0.725326	0.08076	0.676915	2.64e-09	0.697867	9.95e-07	0.219842	0.651381	1.19e-05	0.023736	0.932403	0.915065	0.943802	0.079441	0.943384	0.995483	0.176427	0.676506	0.985455	0.422938	0.689965	0.889671	0.391167	0.357727	0.000895	0.831328	0.47298	1.28e-05	0.247476	0.540248	0.526322	0.454563	0.497724	0.002063	0.13137	1.49e-06	0.15784	0.007797
Stimulatory	PRF1	0.043982	0.143011	5.85e-07	0.126221	0.110285	0.522183	0.941612	0.765055	0.970097	0.956316	0.000476	0.065251	0.124682	0.003609	0.849949	0.204881	0.69035	0.093347	0.420018	0.000382	0.068743	0.396351	0.294025	0.193698	0.782968	0.600671	0.456889	0.54476	0.829491	0.001553	0.002435	0.000561	0.000166	0.066931	0.387251	1.29e-05	0.229427	0.032701	0.332775	1.31e-05
Stimulatory	GZMA	6.5e-06	0.357418	2.34e-12	0.033798	0.08084	0.00027	0.178818	0.019833	0.722572	0.632485	0.000482	0.832731	0.022616	0.0236	0.390102	0.454425	0.33744	0.387251	0.275321	0.024299	0.316916	0.922114	0.460692	0.13497	0.54853	0.449421	0.22523	0.699246	0.92971	0.011454	0.167893	0.007741	0.001168	0.112565	0.393763	0.023422	0.269804	0.134117	0.442402	0.003046
Stimulatory	CCL5	2.01e-05	0.099002	3.19e-12	0.004596	5.74e-05	1.29e-05	0.025785	2.58e-06	0.452529	0.255608	0.001912	0.878658	0.005461	0.025848	0.753641	0.552256	0.350335	0.35072	0.411778	0.024037	0.1224	0.60628	0.283645	0.555758	0.693546	0.832255	0.718013	0.578311	0.730682	0.945955	0.406318	0.142972	0.077847	0.759982	0.087485	0.024049	0.112565	0.023359	0.201872	0.000333
Stimulatory	ITGB2	0.005372	2.14e-10	6.4e-05	0.281599	0.003185	0.004716	0.026076	0.007939	0.521613	0.79066	0.003013	0.201744	0.000201	0.579243	0.822791	0.185457	0.102989	0.735474	0.562565	0.098511	0.40129	0.670286	0.258415	0.378168	0.017396	0.033153	0.008526	0.394074	0.542728	0.207467	0.91107	0.588299	0.368949	0.016503	0.006081	0.000225	0.79598	1.03e-05	0.09667	2.1e-06
Stimulatory	CD40	0.000996	9.2e-08	3.73e-12	0.078527	3.65e-10	0.114468	0.239479	0.007626	0.780813	0.283681	0.059838	0.782824	0.003112	0.161716	0.9869	0.028252	0.114468	0.932403	0.488329	0.503765	0.000316	0.887226	0.002385	0.446657	0.037933	0.319528	0.591779	0.90097	0.312249	0.619517	0.461961	0.53911	0.400999	0.19083	0.036455	0.332775	0.788297	0.019815	0.60628	0.000227
Stimulatory	TNF	0.000517	0.003966	0.116154	0.051462	5.82e-12	0.021095	0.725326	0.553968	0.193133	0.883115	3.61e-05	0.022616	0.177105	0.003185	0.256991	0.018332	0.07024	0.808043	0.048861	0.915065	0.520575	0.732124	0.047661	0.599361	0.007713	8.57e-06	0.051044	0.910478	0.79598	0.495151	0.328279	0.934367	0.724469	0.917651	0.024317	0.104556	0.011046	1.12e-05	0.085637	0.001961
Stimulatory	CX3CL1	5.41e-07	4.26e-15	0.118653	0.699246	0.027019	0.000129	0.164574	0.494821	0.013844	0.677807	0.183972	1.69e-09	0.354219	0.008938	0.400999	0.009601	8.08e-06	0.427169	0.47298	0.000168	0.000263	0.001607	0.867311	0.856189	0.030954	0.982915	0.245137	0.571585	0.466868	0.901204	0.466567	0.734932	0.74327	0.004131	0.104948	3.76e-10	0.193698	0.232992	0.972675	4.23e-07
Stimulatory	ICOSLG	3.29e-07	0.222479	0.000337	0.375457	0.077603	0.002783	0.114036	0.019808	0.517452	0.6755	0.151808	0.006079	0.007299	0.068663	0.317481	0.023677	0.011772	0.334831	0.473206	0.008985	0.004841	0.046804	0.411778	0.797747	0.715376	0.104866	0.00394	0.936963	0.856189	0.112796	0.310186	0.943002	0.943036	0.833845	0.283681	0.000295	0.098187	0.969512	0.811163	5.93e-07
Stimulatory	TNFRSF14	0.000216	0.004736	8.61e-19	0.000265	1.98e-11	0.044417	0.271357	0.000777	0.474381	0.698884	0.081031	0.193698	5.31e-06	0.977279	0.930574	0.019808	3.56e-05	0.219827	0.085821	1.07e-11	5.21e-10	0.846574	0.407954	0.385296	0.000104	2.05e-06	0.004137	0.337867	0.001973	0.159745	0.001666	0.495151	0.21938	0.184194	0.06356	0.226732	0.266666	0.012928	0.38234	2.02e-06
Stimulatory	IFNA2	0.803189	0.343816	0.567198	0.918937	0.002437	0.00439	0.712872	0.789946	0.028488	0.915065	0.945918	0.000163	0.004443	0.350719	0.159891	0.680515	0.908545	0.614105	0.13137	0.44295	0.780788	0.43747	0.19209	0.22269	0.22273	0.977279	0.224377	NA	0.151808	0.705978	0.711023	0.05497	0.257976	0.915065	0.548252	0.747221	0.0948	0.977279	0.791905	0.488329
Stimulatory	IL2	0.000278	0.063577	7.21e-05	0.053247	0.000122	0.046518	0.197387	5.96e-06	0.999679	0.897085	0.08097	0.601666	0.467665	0.713605	0.409681	0.21095	0.675926	0.725765	0.178711	0.095207	0.868848	0.472131	0.61377	0.187879	0.014532	0.129085	0.159745	0.552003	0.782342	0.889576	0.023117	0.895025	0.44295	0.389703	0.274658	0.378168	0.901511	0.41926	0.936292	0.303189
Stimulatory	CD70	0.033772	0.030725	5.74e-08	0.000476	2.95e-08	0.065955	0.002292	0.291772	0.214381	0.543659	0.062515	0.022838	0.15133	0.495151	0.982915	0.411778	0.979567	0.856189	0.220533	0.916918	0.613958	0.85318	0.277503	0.460692	0.493527	0.782654	0.688108	0.325637	0.035829	0.222139	0.305815	0.199915	0.43314	0.968605	0.528246	0.078901	0.004906	0.001812	0.202534	0.015499
Stimulatory	IFNA1	0.305442	0.00249	0.971748	0.32252	0.097944	0.861618	0.554023	0.001902	0.002839	0.920482	0.506855	0.066318	0.370412	0.810669	0.262897	0.91739	0.110182	0.285551	0.907913	5.32e-05	0.007567	0.119369	0.122499	0.782968	0.971691	0.79066	0.112952	0.02557	0.230613	0.087945	0.004662	0.458101	0.343816	0.688937	0.922838	0.725326	0.023378	0.004446	0.945918	0.01981
